# Supplementary material for: Dietary Alpha-Ketoglutarate Partially Abolishes Adverse Changes in the Small Intestine after Gastric Bypass Surgery in a Rat Model
Source: Nutrients. 2022 May 14;14(10):2062. doi: 10.3390/nu14102062 (PMC9146360; doi:10.3390/nu14102062)
Supplement: Supplementary file 1 [file nutrients-14-02062-s001.zip]

Archive with 1 entries (1 files):
- nutrients-1645804-supplementary.pdf
